# Supplementary material for: Early versus Delayed Surgery in Patients with Left-Sided Infective Endocarditis and Stroke
Source: J Cardiovasc Dev Dis. 2023 Aug 21;10(8):356. doi: 10.3390/jcdd10080356 (PMC10455129; doi:10.3390/jcdd10080356)
Supplement: Supplementary file 1 [file jcdd-10-00356-s001.zip]

Archive with 1 entries (1 files):
- jcdd-2550493-supplementary.pdf
